# Supplementary material for: Vital members in the gut microbiotas altered by two probiotic Bifidobacterium strains against liver damage in rats
Source: BMC Microbiol. 2020 Jun 5;20:144. doi: 10.1186/s12866-020-01827-2 (PMC7275491; doi:10.1186/s12866-020-01827-2)
Supplement: Supplementary file 1 — Additional file 1:Table S1. Ten OTUs with most correlations in each bacterial network of the seven groups identified by co-occurrence network inference analysis. [file 12866_2020_1827_MOESM1_ESM.xlsx]

## Sheet: Table S1
Table S1. Ten OTUs with most correlations in each bacterial network of the seven groups identified by co-occurrence network analysis
Nodes Rank	1	2	3	4	5	6	7	8	9	10
LI06	OTU325 Barnesiella	OTU242 Ruminococcaceae	OTU1050 Porphyromonadaceae	OTU19 Lachnospiracea	OTU39 Alistipes	OTU272 Prevotella	OTU363 Barnesiella	OTU126 Barnesiella	OTU169 Porphyromonadaceae	OTU324 Marvinbryantia
LI07	OTU50 Porphyromonadaceae	OTU224 Porphyromonadaceae	OTU61 Vampirovibrio	OTU203 Barnesiella	OTU101 Lachnospiraceae	OTU146 Alphaproteobacteria eae	OTU159 Barnesiella	OTU319 Porphyromonadaceae	OTU35 Oscillibacter	OTU78 Roseburia
LI08	OTU39 Alistipes	OTU97 Porphyromonadaceae	OTU260 Barnesiella	OTU235 Barnesiella	OTU34 Lachnospiraceae	OTU148 Anaeroplasma	OTU50 Porphyromonadaceae	OTU187 Ruminococcaceae	OTU36 Parabacteroides	OTU197 Anaeroplasma
LI09	OTU430 Porphyromonadaceae	OTU173 Porphyromonadaceae	OTU279 Barnesiella	OTU64 Clostridiales	OTU83 Clostridium XlVb	OTU51 Barnesiella	OTU38 Porphyromonadaceae	OTU115 Lachnospiraceae	OTU232 Clostridiales	OTU183 Roseburia
LI10	OTU307 Clostridium XlVa	OTU163 Barnesiella	OTU19 Lachnospiracea	OTU438 Anaerotruncus	OTU5 Bacteroides	OTU208 Ruminococcaceae	OTU12 Bacteroides	OTU141 Corynebacterium	OTU320 Bacteroides	OTU286 Alistipes
PC	OTU128 Barnesiella	OTU58 Ruminococcaceae	OTU197 Anaeroplasma	OTU150 Bacteroides	OTU82 Barnesiella	OTU290 Ruminococcus	OTU154 Cryomorphaceae	OTU118 Ruminococcus	OTU102 Barnesiella	OTU412 Barnesiella
NC	OTU282 Barnesiella	OTU124 Porphyromonadaceae	OTU173 Porphyromonadaceae	OTU48 Barnesiella	OTU98 Rhodospirillaceae	OTU225 Clostridiales	OTU177 Eubacterium	OTU186 Ruminococcaceae	OTU323 Pseudoflavonifractor	OTU166 Clostridiales
