# Supplementary material for: Vital members in the gut microbiotas altered by two probiotic Bifidobacterium strains against liver damage in rats
Source: BMC Microbiol. 2020 Jun 5;20:144. doi: 10.1186/s12866-020-01827-2 (PMC7275491; doi:10.1186/s12866-020-01827-2)
Supplement: Supplementary file 2 — Additional file 2:Table S2. Gatekeepers in the gut microbiota of each of the seven groups determined by fragmentation analysis. [file 12866_2020_1827_MOESM2_ESM.xlsx]

## Sheet: Table S2
Table S2. Gatekeepers in the gut microbiota of each of the seven groups determined by fragmentation analysis
LI06
OTU	P values
OTU236	0.0048
OTU101	0.048
OTU15	0.048
OTU216	0.048
OTU222	0.048
OTU26	0.048
OTU278	0.048
OTU381	0.048
OTU409	0.048
OTU45	0.048
OTU487	0.048
OTU66	0.048
OTU91	0.048
LI07
OTU	P values
OTU146	0.0125
OTU19	0.0125
OTU266	0.0125
OTU463	0.0125
LI08
OTU	P values
OTU343	0.0034
LI09
OTU	P values
OTU136	0.0341
OTU170	0.0341
OTU183	0.0341
OTU194	0.0341
OTU207	0.0341
OTU228	0.0341
OTU445	0.0341
OTU487	0.0341
OTU91	0.0341
LI10
Null	Null
PC
OTU	P values
OTU183	0.0031
NC
OTU	P values
OTU28	0.0045
