# Supplementary material for: Vital members in the gut microbiotas altered by two probiotic Bifidobacterium strains against liver damage in rats
Source: BMC Microbiol. 2020 Jun 5;20:144. doi: 10.1186/s12866-020-01827-2 (PMC7275491; doi:10.1186/s12866-020-01827-2)
Supplement: Supplementary file 3 — Additional file 3:Table S3. Gut microbiotas in LI09, LI10 and PC groups clustered into three different clusters by PAM clustering analysis. [file 12866_2020_1827_MOESM3_ESM.xlsx]

## Sheet: Table S3
Table S3 Gut microbiotas in LI09, LI10 and PC groups clustered into three different clusters by PAM clustering analysis.
Sample ID	Cluster ID
LI09.1	1
LI09.3	1
LI09.4	1
LI09.5	1
LI09.6	1
LI09.7	1
LI09.8	1
LI09.9	1
LI10.1	1
LI10.3	1
LI10.5	1
LI10.7	1
LI10.8	1
PC.1	1
PC.2	1
PC.3	1
LI09.2	2
LI10.4	2
LI10.6	2
LI10.9	2
LI10.2	3
PC.4	3
PC.5	3
PC.6	3
PC.7	3
PC.8	3
