# Supplementary material for: Vital members in the gut microbiotas altered by two probiotic Bifidobacterium strains against liver damage in rats
Source: BMC Microbiol. 2020 Jun 5;20:144. doi: 10.1186/s12866-020-01827-2 (PMC7275491; doi:10.1186/s12866-020-01827-2)
Supplement: Supplementary file 4 — Additional file 4:Table S4. Comparisons of richness, diversity and evenness indices among the three clustered gut microbiotas. [file 12866_2020_1827_MOESM4_ESM.xlsx]

## Sheet: Table S4
Table S4 Comparisons of richness, diversity and evenness indices among the three clustered gut microbiotas
Indices	Cluster_1_Microbiota	Cluster_2_Microbiota	Cluster_3_Microbiota
Observed species	187 ± 4 a	180 ± 11 a	197 ± 9 a
Shannon	3.69 ± 0.05 a	4.07 ± 0.07 b	3.81 ± 0.12 ab
Pielou	0.71 ± 0.01 a	0.79 ± 0.01 b	0.72 ± 0.02 a
Note: The values were demonstrated as mean ± standard error.
