# Supplementary material for: Vital members in the gut microbiotas altered by two probiotic Bifidobacterium strains against liver damage in rats
Source: BMC Microbiol. 2020 Jun 5;20:144. doi: 10.1186/s12866-020-01827-2 (PMC7275491; doi:10.1186/s12866-020-01827-2)
Supplement: Supplementary file 5 — Additional file 5:Figure S1. Co-occurrence network inference analysis determines the bacterial correlations in each of the seven groups. [file 12866_2020_1827_MOESM5_ESM.xlsx]

## Sheet: Fig. S1
Fig. S1 Co-occurrence Network inference analysis determines the bacterial correlations in each of the seven groups
