# Supplementary material for: Vital members in the gut microbiotas altered by two probiotic Bifidobacterium strains against liver damage in rats
Source: BMC Microbiol. 2020 Jun 5;20:144. doi: 10.1186/s12866-020-01827-2 (PMC7275491; doi:10.1186/s12866-020-01827-2)
Supplement: Supplementary file 6 — Additional file 6:Figure S2. OTUs associated with health (i.e., NC) and disease (i.e., PC) identified by LEfSe. [file 12866_2020_1827_MOESM6_ESM.xlsx]

## Sheet: FIg. S2
Fig. S2 OTUs associated with health (i.e., NC) and disease (i.e., PC) identified
by Linear Discriminant Analysis Effect Size
