# Supplementary material for: Vital members in the gut microbiotas altered by two probiotic Bifidobacterium strains against liver damage in rats
Source: BMC Microbiol. 2020 Jun 5;20:144. doi: 10.1186/s12866-020-01827-2 (PMC7275491; doi:10.1186/s12866-020-01827-2)
Supplement: Supplementary file 7 — Additional file 7:Figure S3. Optimal cluster numbers with corresponding scores identified by silhouette analysis. [file 12866_2020_1827_MOESM7_ESM.xlsx]

## Sheet: Fig. S3
Fig. S3 Optimal cluster numbers with corresponding scores identified by Silhouette analysis
