# Supplementary material for: Vital members in the gut microbiotas altered by two probiotic Bifidobacterium strains against liver damage in rats
Source: BMC Microbiol. 2020 Jun 5;20:144. doi: 10.1186/s12866-020-01827-2 (PMC7275491; doi:10.1186/s12866-020-01827-2)
Supplement: Supplementary file 9 — Additional file 9:Figure S5. Hepatic pathology of the rats in the seven groups. [file 12866_2020_1827_MOESM9_ESM.xlsx]

## Sheet: Fig. S5
Fig. S5 Hepatic pathology of the rats in the seven groups
